# Supplementary material for: Spatial and Pregnancy-Related Changes in the Protein, Amino Acid, and Carbohydrate Composition of Bovine Oviduct Fluid
Source: Int J Mol Sci. 2020 Feb 29;21(5):1681. doi: 10.3390/ijms21051681 (PMC7084926; doi:10.3390/ijms21051681)
Supplement: Supplementary file 1 [file ijms-21-01681-s001.zip]

Archive with 7 entries (4 files):
- Rodriguez-Alonso Supplementary Files 1-2/
- Rodriguez-Alonso Supplementary Files 1-2/Revised_Rodriguez-Alonso et al_Supplementary File 1.xlsx
- __MACOSX/
- __MACOSX/Rodriguez-Alonso Supplementary Files 1-2/
- __MACOSX/Rodriguez-Alonso Supplementary Files 1-2/._Revised_Rodriguez-Alonso et al_Supplementary File 1.xlsx
- Rodriguez-Alonso Supplementary Files 1-2/Revised_Rodriguez-Alonso et al_Supplementary File 2.xlsx
- __MACOSX/Rodriguez-Alonso Supplementary Files 1-2/._Revised_Rodriguez-Alonso et al_Supplementary File 2.xlsx
