# Supplementary material for: Spatial and Pregnancy-Related Changes in the Protein, Amino Acid, and Carbohydrate Composition of Bovine Oviduct Fluid
Source: Int J Mol Sci. 2020 Feb 29;21(5):1681. doi: 10.3390/ijms21051681 (PMC7084926; doi:10.3390/ijms21051681)
Supplement: Supplementary file 1 [file ijms-21-01681-s001.zip › Rodriguez-Alonso Supplementary Files 1-2/Revised_Rodriguez-Alonso et al_Supplementary File 1.xlsx]

## Sheet: spot_measurements_ampula
									Normalized Volume
									cyclic		pregnant
									A		B
Number	UniprotKB	protein name	Symbol	Fold	Anova (p)	Max CV (%)	Highest Mean	Lowest Mean	gel3 416vs566 enero 15 Cy3	gel6b_22_abril_15 CY5	gel3 416vs566 enero 15Cy5	gel6b_22_abril_15 CY3	p<0.01	p<0.02
1186				2.32277	0.00479908	3.03681	B	A	0.751434	0.784414	1.04988	1.04506	x	x
268	Q29443	Serotransferrin	TF	2.26754	0.0117754	12.0196	B	A	0.552766	0.655455	1.63129	1.45375	x	x
273	Q29443	Serotransferrin	TF	2.06524	0.00891056	10.0254	B	A	0.526259	0.606565	1.55135	1.38607	x	x
296	A0A3Q1LW78	Stress-induced-phosphoprotein 1	STIP1	1.98355	0.0121359	11.856	B	A	0.77337	0.653729	1.51407	1.51408	x	x
433	A0A3Q1M010	UTP--glucose-1-phosphate uridylyltransferase	UGP2	1.53996	0.0175939	8.99356	B	A	0.741066	0.731762	1.11226	1.26333	x	x
295	Q29443	Serotransferrin	TF	1.4153	0.0078756	7.15331	B	A	0.745155	0.673402	1.45256	1.59151	x	x
341	P02769	Serum albumin	ALB	1.41378	0.00768332	6.02893	B	A	0.883244	0.811016	1.45154	1.40217	x	x
359				1.30685	0.00599826	4.34169	B	A	0.953342	0.926331	1.40911	1.49837	x	x
332	P02769	Serum albumin	ALB	1.26906	0.00375208	4.31044	B	A	0.833306	0.784011	1.36809	1.3438	x	x
343	P02769	Serum albumin	ALB	1.2093	0.0099181	6.62396	B	A	0.855799	0.779217	1.35351	1.42356	x	x
321				1.19285	0.0196069	8.32351	B	A	0.833304	0.888598	1.30089	1.4636	x	x
309	P02769	Serum albumin	ALB	1.18758	0.00415509	4.95906	B	A	0.855392	0.797434	1.50571	1.4631	x	x
816	Q3T0Z7	Dihydropteridine reductase	QDPR	1.11499	0.0063859	6.99298	B	A	0.695249	0.689069	1.35034	1.22309	x	x
307				1.11289	0.00512468	3.59867	B	A	1.05542	1.00304	1.4649	1.46912	x	x
1162	A0A452DJA8	Purine nucleoside phosphorylase	PNP	1.0315	0.0194386	1.09085	B	A	0.932414	0.930252	0.976556	0.991738		x
596				1.43625	0.00300962	4.43527	A	B	1.33696	1.25565	0.715439	0.726177	x	x
220				1.2779	0.0126406	3.62336	A	B	1.21355	1.15291	0.932895	0.943847	x	x
818				1.18244	0.0107652	24.1616	A	B	1.55512	1.62515	0.253639	0.358165		x
695				1.07125	0.00552578	3.38198	A	B	0.965473	0.949154	0.665146	0.697738		x
666				1.05813	0.00693568	2.84085	A	B	1.29103	1.24019	0.995418	0.988773		x
688				1.04063	0.0175206	8.08578	A	B	1.17673	1.20294	0.815826	0.727581		x
