# Supplementary material for: Spatial and Pregnancy-Related Changes in the Protein, Amino Acid, and Carbohydrate Composition of Bovine Oviduct Fluid
Source: Int J Mol Sci. 2020 Feb 29;21(5):1681. doi: 10.3390/ijms21051681 (PMC7084926; doi:10.3390/ijms21051681)
Supplement: Supplementary file 1 [file ijms-21-01681-s001.zip › Rodriguez-Alonso Supplementary Files 1-2/Revised_Rodriguez-Alonso et al_Supplementary File 2.xlsx]

## Sheet: spot_measurements_isthmus
									Normalized Volume
									cyclic		pregnant
									A		B
Number	UniprotKB	protein name	Symbol	Fold	Anova (p)	Max CV (%)	Highest Mean	Lowest Mean	gel4_22_abril_15 CY3	gel5bueno2_22_abril_15 CY5	gel4_22_abril_15 CY5	gel5bueno2_22_abril_15 CY3	p<0.01	p<0.02
437				2.13906	0.00612156	8.34736	B	A	0.545757	0.614224	1.42337	1.33047	x	x
831	Q3T101	IGL@ protein	IGL	1.59166	0.00867222	7.03278	B	A	0.625152	0.690582	1.25325	1.35978	x	x
1179				1.48889	0.00837367	8.67705	B	A	0.636779	0.720027	1.42668	1.3571		x
463				1.46547	0.0150814	6.31463	B	A	0.826376	0.837351	1.14432	1.25129	x	x
339				1.42203	0.0138108	10.1222	B	A	0.559153	0.645365	1.26473	1.43692		x
978				1.37047	0.00234721	5.90426	B	A	0.431403	0.41859	1.10631	1.01764	x	x
527				1.36999	0.0102472	3.5416	B	A	0.805846	0.805338	1.05593	1.00434		x
718				1.36548	0.0151012	6.60775	B	A	0.630812	0.692649	1.02666	0.981334	x	x
360	P34955	Alpha-1-antiproteinase	SERPINA1	1.32963	0.00521899	4.88597	B	A	0.91038	0.975536	1.65186	1.59092	x	x
1182				1.27915	0.00694691	4.15198	B	A	0.753142	0.798703	1.10127	1.11245		x
1180				1.26969	0.0115456	12.8656	B	A	0.520465	0.551841	1.184	1.42099		x
1184				1.23492	0.00862938	8.39167	B	A	0.616454	0.694228	1.23165	1.24844		x
365	P34955	Alpha-1-antiproteinase	SERPINA1	1.23475	0.00848546	6.66555	B	A	0.793693	0.844032	1.43311	1.57489	x	x
424				1.23062	0.00143795	1.36401	B	A	0.742377	0.753254	1.01811	1.03794		x
623				1.18373	0.00399468	2.50628	B	A	0.944147	0.978216	1.27217	1.27968	x	x
87				1.11899	0.0134824	5.24069	B	A	1.01259	0.96617	1.38543	1.49207		x
361	P02769	Serum albumin	ALB	1.08297	0.0059553	2.74247	B	A	1.02665	1.06725	1.35335	1.37062	x	x
1177				1.01925	0.00146967	1.76126	B	A	0.94258	0.966354	1.32032	1.32293		x
553	Q3T0P6	Phosphoglycerate kinase 1	PGK1	1.00455	0.00134868	1.01244	B	A	0.974089	0.972126	1.19312	1.17615		x
421				1.00315	0.0192988	9.33516	B	A	0.771774	0.811345	1.3957	1.22285		x
1073				1.32116	0.00828872	1.49221	A	B	1.02037	1.02256	0.90025	0.919451		x
654				1.26457	0.0152922	3.78354	A	B	1.01811	1.04224	0.837703	0.794048		x
1196	Q9TRY0	Peptidyl-prolyl cis-trans isomerase FKBP4	FKBP4	1.23768	4.48972e-05	0.289713	A	B	1.23329	1.23835	0.904698	0.905421		x
483				1.22726	0.0033352	0.251359	A	B	1.28785	1.28689	1.24983	1.2454		x
692				1.16235	0.0044372	5.09362	A	B	1.38388	1.38473	0.837007	0.778809		x
228	P06868	Plasminogen	PLG	1.15966	0.0153572	3.34664	A	B	0.960507	0.978091	0.810803	0.773316		x
680				1.15268	0.000526235	0.482645	A	B	1.15671	1.14884	0.943234	0.948885		x
608	Q1RMX7	N-acetylneuraminate synthase	NANS	1.11555	0.013786	3.34161	A	B	1.17964	1.12518	0.944187	0.933872		x
762				1.11111	0.0181981	4.06017	A	B	1.08245	1.11935	0.838762	0.888347		x
224	P06868	Plasminogen	PLG	1.07906	0.000446015	0.846841	A	B	1.08844	1.10155	0.760735	0.767878		x
1192				1.02363	0.00564893	1.97228	A	B	1.1919	1.19385	1.00523	0.977581		x
